# Supplementary material for: Phylogeny, biogeography and methodology: a meta-analytic perspective on heterogeneity in adult marine turtle survival rates
Source: Sci Rep. 2018 Apr 11;8:5852. doi: 10.1038/s41598-018-24262-w (PMC5895625; doi:10.1038/s41598-018-24262-w)
Supplement: Supplementary file 2 — Table S1 [file 41598_2018_24262_MOESM2_ESM.xlsx]

## Sheet: Supplementary Table S1
Table S1. Literature review of studies that estimate annual survival probability in adult marine turtles (N=78), including all meta-data and reasons for excluding some estimates from meta-analysis (N=19).
estimate.id	*citation.author	**citation.year	study	research.group	year	publication	region	location	habitat	species	taxonomy	pop.size	pop.trend	harvest.history	bycatch	start.year	duration	CMR	tags	method	model	tag.loss	temp.emigration	detection	transience	phi	lci	uci	se	method.se	exclusion
32	Groom et al	2017	22	1	2017	report	northern australia	field island	nest	flatback	Chelonini	small	stable	no	low	2002	12	yes	titanium	model	CJSRE	2	1	1	1	0.98	0.92	0.99	0.015	given	0
28	Limpus et al	(2013)c	20	1	2013	report	southwest pacific	curtis island	nest	flatback	Chelonini	small	increasing	no	low	1995	17	yes	mixed	model	CJSRE	2	1	1	1	0.96	0.94	0.97	0.008	A	0
31	Guinea et al	2015	21	1	2015	report	northern australia	bare sand island	nest	flatback	Chelonini	small	stable	no	low	1996	19	yes	titanium	model	CJSRE	2	1	1	1	0.94	0.92	0.96	0.009	given	0
26	Limpus et al	(2013)a	20	1	2013	report	southwest pacific	wild duck island	nest	flatback	Chelonini	medium	stable	no	low	1979	29	yes	mixed	model	CJSRE	2	1	1	1	0.93	0.92	0.94	0.005	A	0
30	Limpus et al	(2013)e	20	1	2013	report	northern australia	mapoon	nest	flatback	Chelonini	medium	increasing	no	high	2004	9	yes	mixed	model	CJS	2	3	1	3	0.92	0.84	0.96	0.029	given	0
29	Limpus et al	(2013)d	20	1	2013	report	southwest pacific	woongarra	nest	flatback	Chelonini	small	stable	no	low	1968	44	yes	mixed	model	CJSRE	2	1	1	1	0.92	0.89	0.95	0.015	A	0
25	Chaloupka	2014	19	1	2014	report	southeast indian	mundabullangana	nest	flatback	Chelonini	large	increasing	no	low	2009	5	yes	titanium	model	MSORD	2	1	1	1	0.92	0.9	0.93	0.008	A	0
24	Chaloupka	(2015)a	18	1	2015	report	southeast indian	barrow island	nest	flatback	Chelonini	large	stable	no	low	2005	10	yes	titanium	model	MSORD	2	1	1	1	0.92	0.91	0.93	0.003	given	0
33	Chaloupka	(2015)b	18	1	2015	report	southeast indian	mundabullangana	nest	flatback	Chelonini	large	increasing	no	low	1991	24	yes	titanium	model	CJSRE	2	1	1	1	0.9	0.89	0.91	0.004	A	0
27	Limpus et al	(2013)b	20	1	2015	report	southwest pacific	peak island	nest	flatback	Chelonini	large	decreasing	no	high	1980	32	yes	mixed	model	CJSRE	2	1	1	1	0.84	0.82	0.87	0.013	A	0
na	Parmenter & Limpus	1995		1	1995	journal	southwest pacific	peak island	nest	flatback	Chelonini	large	decreasing	no	high	1980	7	yes	titanium	enumeration	other	3	3	3	3	0.93	na	na	na	na	3
41	Seminoff et al	2003	25	1	2003	journal	northeast pacific	baja california	forage	green	Chelonini	small	decreasing	no	high	1995	7	yes	inconel	model	Burnham	2	1	1	3	0.98	0.84	0.99	0.038	A	0
43	Chaloupka	(2002)a	27	1	2002	report	southwest pacific	shoalwater bay	forage	green	Chelonini	small	increasing	no	low	1984	9	yes	titanium	model	CJS	2	1	1	1	0.97	0.84	0.99	0.038	A	0
34	Limpus et al	2016	20	1	2016	report	southwest pacific	moreton bay	forage	green	Chelonini	small	increasing	yes	low	1990	25	yes	titanium	model	MSCJS	2	2	1	1	0.96	0.94	0.97	0.009	given	0
44	Chaloupka	(2002)b	27	1	2002	report	southwest pacific	heron wistari	forage	green	Chelonini	small	increasing	no	low	1987	12	yes	titanium	model	CJS	2	1	1	1	0.95	0.92	0.98	0.015	A	0
42	Chaloupka & Limpus	2005	26	1	2005	journal	southwest pacific	sgbr	forage	green	Chelonini	small	increasing	no	low	1984	9	yes	titanium	model	CJS	2	1	1	1	0.95	0.92	0.98	0.015	A	0
48	Piacenza et al	2016	30	26	2016	journal	central pacific	hawaii	nest	green	Chelonini	small	increasing	yes	low	1973	38	yes	PIT	model	MSORD	2	1	1	1	0.929	0.924	0.933	0.002	A	0
40	Troeng & Chaloupka	(2007)b	24	1	2007	journal	northwest atlantic	tortuguero	nest	green	Chelonini	large	decreasing	yes	low	1998	7	yes	inconel	model	ORD	1	1	1	3	0.85	0.83	0.89	0.015	A	0
39	Troeng & Chaloupka	(2007)a	24	1	2007	journal	northwest atlantic	tortuguero	nest	green	Chelonini	large	decreasing	yes	low	1998	7	yes	inconel	model	BR	1	2	1	1	0.85	0.75	0.92	0.043	A	0
38	Campbell & Lagueux	(2005)b	23	17	2005	journal	northwest atlantic	tortuguero	nest	green	Chelonini	large	decreasing	yes	low	1995	6	yes	inconel	model	BR	3	3	1	3	0.82	0.73	0.89	0.041	given	0
45	Chaloupka	(2002)c	27	1	2002	report	southwest pacific	moreton bay	forage	green	Chelonini	small	increasing	no	low	1990	11	yes	titanium	model	CJS	2	1	1	1	0.81	0.63	0.92	0.074	A	0
36	Solow et al	2002	22	16	2002	journal	northwest atlantic	tortuguero	nest	green	Chelonini	large	decreasing	yes	low	1975	24	no	inconel	enumeration	other	2	1	3	3	0.8	0.63	0.98	0.089	A	0
46	Garcia Cruz et al	2015	28	18	2015	journal	northwest atlantic	aves island	nest	green	Chelonini	medium	decreasing	yes	low	1979	26	yes	inconel	model	MSORD	1	1	1	1	0.79	0.73	0.84	0.028	A	0
na	Garcia Cruz et al	2013		18	2013	report	northwest atlantic	aves island	nest	green	Chelonini	medium	decreasing	yes	low	1979	26	yes	inconel	model	MSORD	1	1	1	1	0.83	0.51	0.98	0.12	A	1
na	Garcia Cruz	2014		18	2014	report	northwest atlantic	aves island	nest	green	Chelonini	medium	decreasing	yes	low	1979	31	yes	inconel	model	MSORD	1	1	1	1	0.79	0.53	0.91	0.097	A	1
47	Penaloza	2000	29	19	2000	report	northwest atlantic	aves island	nest	green	Chelonini	medium	decreasing	yes	low	1979	19	yes	monel	enumeration	other	3	3	3	3	0.73	0.67	0.79	0.031	B	0
35	Bjorndal	1980	21	16	1980	journal	northwest atlantic	tortuguero	nest	green	Chelonini	large	decreasing	yes	low	1959	20	yes	monel	enumeration	other	1	3	3	3	0.61	0.6	0.62	0.006	C	0
37	Campbell & Lagueux	(2005)a	23	17	2005	journal	northwest atlantic	nicaragua	forage	green	Chelonini	large	decreasing	yes	low	1999	3	yes	inconel	model	BR	3	2	1	3	0.55	0.33	0.76	0.115	given	0
na	Marquez & Doi	1973		13	1973	journal	northeast pacific	baja california	forage	green	Chelonini	small	decreasing	no	high	1965	3	no	na	enumeration	other	2	3	3	3	0.654	0.461	0.847	0.098	D	2
na	Marquez et al	(1982b)b		13	1982	report	northeast pacific	mexico	nest	green	Chelonini	small	decreasing	no	high	1975	4	yes	monel	enumeration	other	1	3	3	3	0.171	0	0.36	0.02	B	3
19	Richardson et al	(1999)a	14	5	1999	journal	northwest atlantic	jumby bay	nest	hawksbill	Carettini	small	decreasing	no	high	1987	11	yes	inconel	enumeration	other	2	3	3	3	0.96	0.88	1.04	0.042	C	0
22	Prince & Chaloupka	2012	16	1	2012	journal	southeast indian	varanus island	nest	hawksbill	Carettini	medium	unknown	no	low	1987	20	yes	titanium	model	MSORD	3	1	1	1	0.95	0.91	0.97	0.015	A	0
21	Kendall & Bjorkland	2001	15	14	2001	journal	northwest atlantic	jumby bay	nest	hawksbill	Carettini	small	decreasing	no	high	1987	10	yes	inconel	model	ORD	2	1	1	3	0.95	0.92	0.98	0.013	given	0
20	Richardson et al	(1999)b	14	5	1999	journal	northwest atlantic	jumby bay	nest	hawksbill	Carettini	small	decreasing	no	high	1988	11	yes	inconel	enumeration	other	2	3	3	3	0.93	0.85	1.01	0.041	C	0
23	Bell et al	2012	17	15	2012	journal	southwest pacific	ngbr	forage	hawksbill	Carettini	medium	decreasing	no	low	1997	11	yes	titanium	model	CJS	3	3	1	3	0.92	0.87	0.96	0.023	A	0
na	Kendall et al	(2012)a		14	2012	report	northwest.atlantic	jumby bay	nest	hawksbill	Carettini	small	decreasing	no	high	na	20	yes	inconel	model	MSORD	2	1	1	1	0.94	na	na	na	na	3
na	Kendall et al	(2012)b		14	2012	report	northwest.atlantic	buck island	nest	hawksbill	Carettini	small	decreasing	no	high	na	20	yes	inconel	model	MSORD	2	1	1	1	0.94	na	na	na	na	3
18	Limpus & Chaloupka	2008	13	1	2008	report	southwest pacific	moreton bay	forage	loggerhead	Carettini	small	decreasing	no	high	1990	19	yes	titanium	model	MSCJS	2	2	1	1	0.91	0.88	0.93	0.014	given	0
15	Heppell et al	(1996)a	11	11	1996	journal	southwest pacific	sgbr	forage	loggerhead	Carettini	small	decreasing	no	high	1978	15	yes	titanium	model	CJS	2	3	1	3	0.91	0.87	0.95	0.02	C	0
14	Chaloupka & Limpus	2002	10	1	2002	journal	southwest pacific	sgbr	forage	loggerhead	Carettini	small	decreasing	no	high	1984	9	yes	titanium	model	CJS	2	1	1	1	0.88	0.83	0.91	0.018	given	0
8	Richardson & Richardson	1995	5	5	1995	report	northwest atlantic	little cumberland	nest	loggerhead	Carettini	medium	decreasing	no	high	1964	16	yes	monel	enumeration	other	1	3	3	3	0.87	0.84	0.9	0.016	C	0
1	**Pfaller et al	2013	1	1	2013	journal	northwest atlantic	wassaw	nest	loggerhead	Carettini	medium	decreasing	no	high	1973	39	yes	mixed	model	MSORD	2	1	1	1	0.87	0.85	0.9	0.013	given	0
13	Lamont et al	2014	9	9	2014	journal	northwest atlantic	st joseph	nest	loggerhead	Carettini	small	decreasing	no	high	1998	14	yes	PIT	model	MSCJS	2	1	1	3	0.86	0.75	0.93	0.046	A	0
11	Monk et al	2011	7	7	2011	journal	northwest atlantic	bald head	nest	loggerhead	Carettini	medium	decreasing	no	high	1991	16	yes	inconel	model	AS	2	1	1	1	0.85	0.78	0.93	0.038	A	0
na	Hedges.Berkson	2006		7	2006	report	northwest atlantic	bald head	nest	loggerhead	Carettini	medium	decreasing	no	high	1991	16	yes	inconel	model	AS	2	1	1	1	0.81	0.81	0.822	0.003	given	1
4	TEWG	(2009)c	2	2	2009	report	northwest atlantic	quintana roo	nest	loggerhead	Carettini	small	decreasing	no	high	1996	11	yes	inconel	model	AS	3	1	1	1	0.85	0.81	0.88	0.018	A	0
5	Frazer	(1983)a	3	3	1983	journal	northwest atlantic	little cumberland	nest	loggerhead	Carettini	medium	decreasing	no	high	1969	13	yes	monel	enumeration	other	1	3	3	3	0.81	0.68	0.94	0.065	B	0
2	TEWG	(2009)a	2	2	2009	report	northwest atlantic	wassaw	nest	loggerhead	Carettini	medium	decreasing	no	high	1973	34	yes	mixed	model	AS	2	1	1	1	0.81	0.77	0.84	0.018	A	0
17	Thorson et al	(2012)a	12	12	2012	journal	southwest indian	south africa	nest	loggerhead	Carettini	small	increasing	no	high	1965	44	yes	titanium	model	MSCJS	1	1	1	3	0.8	0.68	0.88	0.05	D	0
16	Heppell et al	(1996)b	11	11	1996	journal	southwest pacific	woongarra	nest	loggerhead	Carettini	small	decreasing	no	high	1979	8	yes	titanium	enumeration	other	2	3	3	3	0.78	0.75	0.82	0.017	C	0
7	Taylor	1995	4	4	1995	report	northwest atlantic	little cumberland	nest	loggerhead	Carettini	medium	decreasing	no	high	1964	12	yes	monel	enumeration	other	1	3	3	3	0.76	0.71	0.8	0.022	C	0
10	Henry et al	(1998)b	6	6	1998	report	northwest atlantic	wassaw	nest	loggerhead	Carettini	medium	decreasing	no	high	1973	14	yes	inconel	enumeration	other	1	3	3	3	0.73	0.7	0.76	0.014	C	0
6	Frazer	(1983)b	3	3	1983	journal	northwest atlantic	little cumberland	nest	loggerhead	Carettini	medium	decreasing	no	high	1969	13	yes	monel	enumeration	other	3	3	3	3	0.74	0.64	0.84	0.052	B	0
12	Phillips et al	2014	8	8	2014	journal	northwest atlantic	keewaydin	nest	loggerhead	Carettini	large	decreasing	no	high	1990	20	yes	inconel	model	MSCJS	2	1	1	3	0.73	0.69	0.76	0.018	A	0
9	Henry et al	(1998)a	6	6	1998	report	northwest atlantic	wassaw	nest	loggerhead	Carettini	medium	decreasing	no	high	1973	14	yes	inconel	enumeration	other	3	3	3	3	0.74	0.71	0.77	0.014	C	0
3	TEWG	(2009)b	2	2	2009	report	northwest atlantic	melbourne	nest	loggerhead	Carettini	large	decreasing	no	high	1982	26	yes	inconel	model	AS	3	1	1	1	0.73	0.71	0.76	0.013	A	0
na	NMFS	(2001)a		2	2001	report	northwest atlantic	wassaw	nest	loggerhead	Carettini	medium	decreasing	no	high	1973	28	yes	inconel	model	MCJS	1	3	1	3	0.79	na	na	na	na	3
na	NMFS	(2001)b		2	2001	report	northwest atlantic	melbourne	nest	loggerhead	Carettini	large	decreasing	no	high	1982	18	yes	inconel	model	MCJS	3	3	1	3	0.83	na	na	na	na	3
na	Sasso et al	(2011)a		10	2011	journal	northwest atlantic	juno	nest	loggerhead	Carettini	large	decreasing	no	high	2009	1	no	psat	model	KF	1	1	1	2	0.6	0.4	0.78	0.097	A	2
na	Sasso et al	(2011)b		10	2011	journal	northwest atlantic	juno	nest	loggerhead	Carettini	large	decreasing	no	high	2009	1	no	psat	model	KF	1	1	1	2	0.41	0.2	0.65	0.115	A	2
na	TEWG	(1998)a		2	1998	report	northwest atlantic	gom	forage	kemp	Carettini	large	decreasing	yes	high	1978	18	no	na	enumeration	other	3	3	3	3	0.84	na	na	na	na	3
na	TEWG	(1998)b		2	1998	report	northwest atlantic	gom	forage	kemp	Carettini	large	decreasing	yes	high	1990	5	no	na	enumeration	other	3	3	3	3	0.89	na	na	na	na	3
na	Heppell et al	2005		11	2005	journal	northwest atlantic	gom	nest	kemp	Carettini	large	decreasing	yes	high	1978	19	no	na	enumeration	other	3	3	3	3	0.84	na	na	na	na	3
na	Marquez et al	(1982a)		13	1982	report	northwest atlantic	gom	nest	kemp	Carettini	large	decreasing	yes	high	1966	14	yes	monel	enumeration	other	3	3	3	3	0.43	0.32	0.54	0.055	C	2
na	Marquez et al	(1982b)a		13	1982	report	northeast pacific	mexico	nest	olive	Carettini	large	decreasing	no	high	1966	13	yes	monel	enumeration	other	1	3	3	3	0.48	0.44	0.52	0.02	C	2
53	Rivalan et al	(2008)b	34	21	2008	report	northwest atlantic	french guiana	nest	leatherback	Dermochelidae	large	increasing	no	high	1995	9	yes	PIT	model	MSCJS	2	1	1	3	0.97	0.92	0.99	0.018	A	0
51	Rivalan et al	2005	33	21	2005	journal	northwest atlantic	french guiana	nest	leatherback	Dermochelidae	large	increasing	no	high	1995	8	yes	PIT	model	MSCJS	2	1	1	1	0.91	0.75	0.97	0.056	A	0
58	Stewart et al	2014	38	24	2014	journal	northwest atlantic	florida	nest	leatherback	Dermochelidae	small	increasing	no	high	2001	11	yes	PIT	model	MSCJS	2	1	1	3	0.89	0.86	0.91	0.012	given	0
56	Chua	1988	36	23	1988	journal	southwest pacific	malaysia	nest	leatherback	Dermochelidae	small	decreasing	no	low	1967	10	yes	monel	model	J	3	1	3	3	0.89	0.72	1	0.085	given	0
50	Dutton et al	2005	32	1	2005	journal	northwest atlantic	sandy point	nest	leatherback	Dermochelidae	small	increasing	no	high	1992	10	yes	PIT	model	ORD	2	1	1	3	0.89	0.87	0.92	0.013	A	0
57	Pilcher & Chaloupka	2013	37	1	2013	journal	southwest pacific	png	nest	leatherback	Dermochelidae	medium	decreasing	yes	low	2000	10	yes	PIT	model	MSORD	2	1	1	1	0.85	0.66	0.95	0.074	A	0
54	Thorson et al	(2012)b	12	12	2012	journal	southwest indian	south africa	nest	leatherback	Dermochelidae	small	stable	no	low	1965	44	yes	titanium	model	MSCJS	1	1	1	3	0.82	0.69	0.93	0.06	D	0
59	Tomillo	2007	39	25	2007	report	northeast pacific	playa grande	nest	leatherback	Dermochelidae	small	decreasing	yes	low	1993	11	yes	PIT	model	CJS	2	1	1	3	0.78	0.75	0.8	0.013	A	0
52	Rivalan et al	(2008)a	34	21	2008	report	northwest atlantic	french guiana	nest	leatherback	Dermochelidae	large	increasing	no	high	1988	7	yes	monel	model	MSCJS	1	1	1	3	0.7	0.45	0.96	0.13	A	0
49	Dutton et al	2000	31	20	2000	report	northwest atlantic	sandy point	nest	leatherback	Dermochelidae	small	increasing	no	high	1987	7	yes	PIT	enumeration	other	2	1	3	3	0.69	0.51	0.87	0.094	given	0
55	Spotila et al	2000	35	22	2000	journal	northeast pacific	playa grande	nest	leatherback	Dermochelidae	small	decreasing	yes	low	1993	6	yes	PIT	enumeration	other	2	1	3	3	0.65	0.58	0.72	0.035	C	0
na	Dutton et al	2003		1	2003	report	northwest atlantic	sandy point	nest	leatherback	Dermochelidae	small	increasing	no	high	1992	10	yes	PIT	model	ORD	2	1	1	3	0.89	0.86	0.91	0.013	A	1
na	Sarti et al	1996			1996	journal	northeast pacific	michoacan	nest	leatherback	Dermochelidae	small	decreasing	yes	low	1984	12	no	na	enumeration	other	3	3	3	3	0.77	na	na	na	na	3
	FOOTNOTES
	* Estimates are ordered first by species, then by model-estimated inverse-variance weighted annual survival estimates
	** Letters inside parentheses indicate different references. Letters outside parentheses indicate different estimates from the same reference.
	*** Adult survival was explicitly modeled using MSORD in Program MARK in Pfaller et al. (2013), but the estimate was not presented
	se.method
	given	measurement of standard error given in article
	A	measurement of standard error from 95% confidence intervals [se = (uci-lci)/(2*1.96)]
	B	measurement of standard error from linear regression analysis [se = estimate/t-statistic)]
	C	measurement of standard error from sample size [se = sqrt((estimate*(1-estimate))/n)]
	D	measurement of standard error from annual estimates by averaging s, uci and lci for all years and using method (B) to estimate se from confidence intervals
	na	article did not present a measurement of standard error or sufficient statistical information for a measurement of standard error to be calculated
	Exclusion
	0	Not excluded
	1	same (or a very similar) estimate was found in a published article
	2	field methodologies or statistical procedures that were not comparable to other studies or for not meeting a minimum standard of plausibility (<0.50)
	3	not presenting a measurement of standard error or sufficient statistical information for a measurement of standard error to be calculated
	Excluded references	(see "na"s in column A and the reason for exclusion in column AE)
	Dutton et al. (2003)	Dutton, D. L., Dutton, P. H., Boulon, R. Coles, W. C. & Chaloupka, M. New insights into population biology of leatherbacks from 20 years of research: profile of a Caribbean population in recovery. NOAA Tech Memo NMFS-SEFSC-503 (2003).
	Garcia-Cruz et al. (2013)	Garcia-Cruz, M., Lampo, M., Penaloza, C., Sole, G. & Rodriquez-Clark, K. Population trends and survivorship of nesting green sea turtles on Isla de Aves, Venezuela. NOAA Tech Memo NMFS-SEFSC-645 (2013).
	Garcia-Cruz (2014)	Garcia-Cruz, M. A. Demografía, genética y epibiontes de la población de tortuga verde (Chelonia mydas) que se reproduce en Isla de Aves, Venezuela . Instituto Venezolano de Investigaciones Científicas (2014).
	Hedges and Berkson (2006)	Hedges, M. E. & Berkson, J. An estimation of demographic parameters for the loggerhead sea turtle, Caretta caretta, on Bald Head Island, NC USA. Twenty sixth annual symposium on sea turtle biology and conservation. International Sea Turtle Society (2006).
	Heppell et al. (2005)	Heppell, S. S., et al. A population model to estimate recovery time, population size, and management impacts on Kemp's ridley sea turtles. Chelonian Conservation and Biology 4, 767-773 (2005).
	Kendall et al. (2012)a,b	Kendall, W. L., et al.Comparison of the demography of two Caribbean nesting populations of hawksbill turtle. NOAA Tech Memo NMFS-SEFSC-631 (2012).
	Marquez and Doi (1973)	Marquez, R. & Doi, T. A trial of theoretical analysis on population of Pacific green sea turtle, Chelonia mydas carrinegra Caldwell, in waters of Gulf of California, Mexico. Bull. Toka. Fish. Res. Lab.73 (1973).
	Marquez et al. (1982a)	Marquez, R., Villaneuva, O. A. & Sanchez Perez, M. The population of the Kemp's ridley sea turtle in the Gulf of Mexico - Lepidochelys kempii in Biology and conservation of sea turtles (ed Bjorndal, K. A.) 159-164 (Smithsonian Institution Press, 1982).
	Marquez et al. (1982b)a,b	Marquez, R., Penaflores, S. C., Villanueva, O. A. & Diaz, J. F. A model for diagnosis of populations of olive ridleys and green turtles of West Pacific tropical coasts in Biology and conservation of sea turtles (ed. Bjorndal, K. A.) 153-158 (Smithsonian Institution Press, 1982).
	NMFS (2001)a,b	NMFS (National Marine Fisheries Service). Stock assessment of loggerhead and leatherback sea turtles and an assessment of the impact of the pelagic longline fishery on the loggerhead and leatherback sea turtles of the western North Atlantic. NOAA-Tech Memo NMFS-SEFSC-445 (2001).
	Parmenter and Limpus (1995)	Parmenter, C. J. & Limpus, C. J. Female recruitment, reproductive longevity and inferred hatchling survivorship for the flatback turtle (Natator depressus) at a major eastern Australian rookery. Copeia 2, 474-477 (1995).
	Sarti et al. (1996)	Sarti, L., Eckert, S. A., Ninel Garcia, T. & Barragan, A. R. Decline of the world's largest nesting assemblage of leatherback turtles. Marine Turtle Newsletter 74, 2-5 (1996).
	Sasso et al. (2011)a,b	Sasso, C. R., Epperly, S. P. & Johnson, C. Annual survival of loggerhead sea turtles (Caretta caretta) nesting in pennisular Florida: a cause for concern. Herptol. Conservation Biol.6, 443-448 (2011).
	TEWG (1998)a,b	TEWG (Turtle Expert Working Group). An assessment of the Kemp's ridley (Lepidochelys kempii) and loggerhead (Caretta caretta) sea turtle populations in the western north Atlantic. NOAA Tech Memo NMFS-SEFSC-409 (1998).
